# Supplementary material for: Does owner handedness influence paw preference in dogs?
Source: Anim Cogn. 2022 Sep 3;26(2):425–33. doi: 10.1007/s10071-022-01673-x (PMC9950156; doi:10.1007/s10071-022-01673-x)
Supplement: Supplementary file 1 — Supplementary file1 (XLSX 33 KB) [file 10071_2022_1673_MOESM1_ESM.xlsx]

## Sheet: OwnerHandednessData
URN	Gender of Owner	Owner Handedness	Household Size	Dogs Owned	Most Time Spent	Most Time Spent Handedness	Walking Position	Lead Hand	Age of Dog	Age Group of Dog	Source	Pedigree Or Mixed Breed	Breed Group	Breed of Dog	Sex of Dog	Neuter Status of Dog	Trained For Paw	Paw Task Right Hand1	Paw Task Left Hand1	Paw Task Left Hand2	Paw Task Right Hand2	Paw Task Left Hand3	Paw Task Right Hand3	Paw Task Right Hand4	Paw Task Left Hand4	Paw Task Left Hand5	Paw Task Right Hand5	Paw Task Right Hand6	Paw Task Left Hand6	Paw Task Right Hand7	Paw Task Left Hand7	Paw Task Left Hand8	Paw Task Right Hand8	Paw Task Right Hand9	Paw Task Left Hand9	Paw Task Left Hand10	Paw Task Right Hand10	Paw Task Left Hand Laterality Index (L-R)/(L+R)	Paw Task Right Hand Laterality Index (L-R)/(L+R)	Object Used	Reach Task1	Reach Task2	Reach Task3	Reach Task4	Reach Task5	Reach Task6	Reach Task7	Reach Task8	Reach Task9
751169-751160-78551553	Female	Right	3	1	Me		In Front	Left	1 - 2 years	Puppyhood	Private Breeder	Pedigree	Working	Rottweiler	Female	Entire	Yes	Right	Right	Left	Left	Right	Right	Right	Left	Right	Right	Right	Left	Right	Right	Left	Right	Right	Left	Left	Right	0.2	-0.8	Toy	Right	Right	Right	Right	Right	Right	Left	Right	Right
751169-751160-78840217	Male	Right	2	2	Me		In Front On Left	Both.Either	2 - 3 years	Adulthood	Family/Friend	MixedBreed		Mixed	Female	Entire	No	NIL	NIL	NIL	Left	NIL	Right	Right	NIL	NIL	Right	Right	Left	Right	NIL	Left	Right	Right	Left	Left	Right	1	-1	Toy	Right	Right	Right	Right	Right	Right	Right	Right	Right
751169-751160-78280057	Female	Left	3	1	Me		On Left	Left	5 - 6 years	Adulthood	Private Breeder	Pedigree	Terrier	Staffordshire Bull	Male	Neutered	Yes	Left	Left	Left	Left	Left	Right	Right	Left	Left	Right	Right	Left	Right	Left	Left	Right	Right	Left	Left	Right	1	-0.4	FoodRelatedToy	Left	Left	Left	Left	Left	Right	Left	Left	Left
751169-751160-79093601	Female	Right	3	1	Me		In Front	Right	3 - 4 years	Adulthood	Private Breeder	Mixed Breed		Mixed	Female	Entire	Yes	Right	Right	Right	Left	Left	Right	Right	Left	Left	Right	Right	Right	Right	Left	Left	Right	Right	Right	Left	Right	0.2	-1	Toy	Right	Right	Left	Right	Left	Left	Left	Right	Left
751169-751160-79123775	Female	Right	2	1	Me		On Right	Right	6 months - 1 year	Puppyhood	Private Breeder	Pedigree	Gundog	Cocker Spaniel	Female	Entire	No	NIL	NIL	Right	Left	Right	Right	Right	Left	Right	Right	Right	Right	Right	Left	Left	Right	Right	Left	Right	Right	-0.11	-0.75	FoodRelatedToy	Right	Right	Right	Right	NIL	Left	Right	Right	Right
751169-751160-79125069	Male	Left	2	1	Me		On Left	Left	4 - 5 years	Adulthood	Private Breeder	Pedigree	Terrier	Border Terrier	Male	Neutered	Yes	Right	Left	Left	Left	Left	Right	Right	Left	Left	Right	Right	Left	Right	Left	Left	Right	Right	Left	Left	Right	1	-0.6	Toy	Left	Left	Left	NIL	Right	Left	Left	Left	Left
751169-751160-79126914	Female	Right	2	1	Partner	Right	In Front On Left	Right	10 - 11 years	Late Adulthood	Family/Friend	Mixed Breed		Mixed	Female	Entire	Yes	Right	Left	Right	Left	Right	Right	Right	Right	Right	Right	Right	Right	Right	Right	Right	Right	Right	Left	Right	Right	-0.6	-0.4	Toy	Right	Right	Left	Left	Left	Right	Right	Right	Left
751169-751160-79127396	Female	Right	3	1	Me		In Front On Right	Right	2 - 3 years	Adulthood	Private Breeder	Pedigree	Gundog	Hungarian Vizsla	Male	Entire	Yes	Left	Left	Left	Left	Left	Right	Right	Right	Left	Right	Right	Left	Right	Left	Left	Right	Right	Left	Left	Right	0.8	0.4	Toy	Left	Left	Left	Right	Right	Right	Left	Right	Left
751169-751160-79128004	Male	Right	3	1	Me		On Left	Left	8 - 9 years	Late Adulthood	Private Breeder	Pedigree	Gundog	German Short Haired Pointer	Male	Entire	Yes	Right	Left	Left	Left	Left	Right	Right	Left	Left	Right	Right	Left	Right	Left	Left	Right	Right	Left	Left	Right	1	-1	Toy	Left	Right	Right	Left	Left	Right	Right	Right	Left
751169-751160-79127350	Female	Right	2	2	Me		In Front	Both.Either	3 - 4 years	Adulthood	Private Breeder	Pedigree	Utility	Bulldog	Female	Neutered	Yes	Right	Right	Left	Left	Left	Right	Right	Right	Right	Right	Right	Left	Right	Left	Right	Right	Right	Right	Right	Right	-0.2	-0.4	Toy	Left	Left	Left	Right	Right	Right	Right	Left	Left
751169-751160-79128930	Female	Right	2	1	Me		In Front	Right	3 - 4 years	Adulthood	Private Breeder	Pedigree	Utility	Chow Chow	Male	Entire	Yes	Right	Right	Left	Left	Right	Right	Right	Left	Right	Right	Right	Left	Right	Right	Left	Right	Right	Right	Left	Right	0	-1	Toy	Right	Right	Right	Right	Right	Right	Right	Right	Right
751169-751160-79128928	Female	Right	2	2	Me		In Front	Both.Either	6 - 7 years	Late Adulthood	Family/Friend	Pedigree	Utility	Akita	Male	Neutered	Yes	Right	Right	Right	Left	Right	Right	Right	Right	Right	Right	Right	Right	Right	Right	Right	Right	Right	Right	Left	Right	-0.8	-0.8	Toy	Right	Right	Left	Right	Right	Right	Left	Right	Right
751169-751160-79130460	Female	Left	4	1	Relative	Right	On Left	Left	4 - 5 years	Adulthood	Private Breeder	Mixed Breed		Mixed	Female	Neutered	Yes	Left	Left	Left	Left	Right	Right	Right	Right	Left	Right	Right	Left	Right	Left	Left	Right	Right	Left	Left	Right	0.6	0.4	Toy	Left	Right	Right	Left	Right	Left	Left	Left	Left
751169-751160-79131642	Male	Right	2	1	Me		In Front	Both.Either	8 - 9 years	Late Adulthood	Rescue	Mixed Breed		Mixed	Female	Neutered	No	Left	Right	Right	Left	Right	Right	Right	NIL	NIL	Right	Right	Right	Right	Right	Right	Right	Right	NIL	NIL	Right	-1	1	Toy	NIL	NIL	Right	NIL	NIL	NIL	NIL	Right	Right
751169-751160-79156446	Female	Right	2	1	Me		In Front On Right	Right	6 - 7 years	Late Adulthood	Rescue	Pedigree	Working	Alaskan Malamute	Male	Neutered	Yes	Right	Right	Right	Left	Right	Right	Right	Left	Left	Right	Right	Right	Right	Left	Right	Right	Right	Left	Left	Right	0	-0.4	Food	Right	Right	Right	Right	Right	Right	Right	Right	Right
751169-751160-79162418	Female	Right	3	4	Relative	Right	On Right	Right	6 months - 1 year	Puppyhood	Private Breeder	Pedigree	Toy	Pomeranian	Female	Entire	Yes	Right	Right	Right	Left	Right	Right	Right	Right	Right	Right	Right	Right	Right	Right	Right	Right	Right	Right	Right	Right	-1	-1	Food	Right	Right	Right	Right	Right	Right	Right	Right	Right
751169-751160-79188754	Female	Right	2	1	Me		On Left	Both.Either	6 months - 1 year	Puppyhood	Private Breeder	Pedigree	Pastoral	Alsatian	Male	Entire	Yes	Left	Left	Left	Left	Left	Right	Right	Left	Left	Right	Right	Left	Right	Left	Left	Right	Right	Left	Left	Right	1	1	Toy	NIL	NIL	Left	Left	NIL	Left	Left	Left	Left
751169-751160-79241284	Male	Right	2	1	Relative	Right	In Front On Right	Right	4 - 5 years	Adulthood	Private Breeder	Mixed Breed		Mixed	Female	Neutered	Yes	Left	Right	Right	Left	Right	Right	Right	Right	Right	Right	Right	Right	Right	Left	Right	Right	Right	Right	Right	Right	-0.8	0.8	Toy	Right	Right	Right	Right	Right	Left	Right	Right	Right
751169-751160-78830621	Female	Right	1	1	Me		In Front	Left	5 - 6 years	Adulthood	Family/Friend	Mixed Breed		Mixed	Male	Entire	No	Left	Left	Left	Left	Left	Right	Right	Right	Right	Right	Right	Left	Right	Right	Right	Right	Right	Right	Right	Right	-0.2	-0.2	Toy	Right	Right	Right	Left	Right	Right	Right	Left	Left
751169-751160-79284690	Female	Right	4	2	Me		In Front	Both.Either	11 - 12 years	Late Adulthood	Family/Friend	Mixed Breed		Mixed	Female	Neutered	Yes	Right	Right	Right	Left	Right	Right	Right	Right	Right	Right	Right	Right	Right	Right	Right	Right	Right	Left	Right	Right	-0.8	-0.6	Food	NIL	Right	NIL	NIL	Right	Right	NIL	Right	Right
751169-751160-79514408	Female	Right	2	1	Partner	Right	In Front On Right	Right	0 - 6 months	Puppyhood	Private Breeder	Mixed Breed		Mixed	Male	Entire	Yes	Left	Left	Left	Left	Right	Right	Right	Left	Left	Right	Right	Left	Right	Left	Left	Right	Right	Left	Left	Right	0.8	1	Toy	Left	Left	Right	Left	Left	Right	Right	Left	Left
751169-751160-79614441	Female	Right	3	2	Me		On Right	Right	5 - 6 years	Adulthood	Private Breeder	Pedigree	Utility	Shih Tzu	Male	Neutered	Yes	Left	Right	Right	Left	Right	Right	Right	Left	Right	Right	Right	Right	Right	Left	Right	Right	Right	Right	Left	Right	-0.4	0.4	Food	Right	Right	Right	Right	Right	Right	Right	Right	Right
751169-751160-79646191	Female	Right	2	1	Me		On Right	Right	3 - 4 years	Adulthood	Private Breeder	Mixed Breed		Mixed	Female	Neutered	No	Right	Right	Right	Left	Right	Right	Right	Right	Right	Right	Right	Right	Right	Right	Right	Right	Right	Right	Right	Right	-1	-1	Toy	Right	Right	Right	Right	Right	Right	Right	Right	Right
751169-751160-79694697	Female	Right	2	1	Me		On Left	Left	2 - 3 years	Adulthood	Private Breeder	Pedigree	Working	Boxer	Male	Neutered	Yes	Right	Left	Left	Left	Left	Right	Right	Right	Left	Right	Right	Right	Right	Left	Left	Right	Right	Left	Left	Right	0.6	-1	Toy	Right	Right	Right	NIL	Right	Right	Right	Right	Right
751169-751160-79694878	Female	Right	3	2	Me		In Front On Left	Left	7 - 8 years	Late Adulthood	Family/Friend	Pedigree	Toy	Yorkshire Terrier	Male	Neutered	No	Right	Right	Right	Left	Right	Right	Right	Right	Right	Right	Right	Right	Right	Right	Right	Right	Right	Right	Right	Right	-1	-0.6	Toy	NIL	Right	Right	Right	NIL	Right	Right	Right	Right
751169-751160-79694949	Female	Right	3	2	Me		In Front	Left	5 - 6 years	Adulthood	Private Breeder	Pedigree	Gundog	Cocker Spaniel	Female	Neutered	No	Right	Left	Left	Left	Left	Right	Right	NIL	NIL	Right	Right	Left	Right	Left	Left	Right	Right	Left	Left	Right	1	-1	Toy	Right	Right	NIL	Right	Right	Right	Right	Right	Right
751169-751160-79775553	Male	Left	1	1	Me		Not Sure	Left	0 - 6 months	Puppyhood	Private Breeder	Pedigree	Hound	Basset Hound	Male	Entire	No	Right	Right	Left	Left	Left	Right	Right	Left	Right	Right	Right	Left	Right	Left	Left	Right	Right	Left	Left	Right	0.6	-0.2	FoodRelatedToy	Left	Left	Left	Right	NIL	Right	Left	Left	Left
751169-751160-79800052	Male	Right	4	1	Me		In Front On Left	Left	1 - 2 years	Puppyhood	Family/Friend	Pedigree	Pastoral	Samoyed	Female	Neutered	Yes	Right	Left	Left	Left	Left	Right	Right	Left	Left	Right	Right	Left	Right	Left	Left	Right	Right	Left	Left	Right	1	-0.8	Toy	Right	Right	Right	Right	Right	Right	Right	Right	Right
751169-751160-79841733	Female	Right	4	1	Relative	Right	In Front	Right	3 - 4 years	Adulthood	Private Breeder	Mixed Breed		Mixed	Male	Neutered	Yes	Left	Right	Right	Left	Right	Right	Right	Right	Right	Right	Right	Right	Right	Right	Right	Right	Right	Right	Right	Right	-1	0.6	Toy	Left	Right	Right	Right	Left	Left	Left	Right	Left
751169-751160-79032006	Female	Right	3	1	Partner	Right	In Front On Right	Right	6 months - 1 year	Puppyhood	Family/Friend	Mixed Breed		Mixed	Male	Entire	Yes	Right	Right	Left	Left	Left	Right	Right	Left	Left	Right	Right	NIL	Right	Left	Left	Right	Right	Right	Left	Right	0.56	0.56	Toy	Right	Right	Right	Left	Left	Right	Left	Right	Left
751169-751160-79240437	Female	Right	3	1	Me		In Front On Left	Right	7 - 8 years	Late Adulthood	Family/Friend	Pedigree	Hound	Whippet	Male	Neutered	No	Right	Right	Right	Left	Right	Right	Right	Right	Right	Right	Right	Right	Right	Right	Right	Right	Right	Right	Right	Right	-1	-1	Toy	Right	Right	Right	Right	Right	Right	Right	Right	Right
751169-751160-79960353	Female	Left	2	2	Me		In Front On Right	Left	3 - 4 years	Adulthood	Private Breeder	Pedigree	Terrier	Airedale Terrier	Female	Neutered	Yes	Right	Left	Left	Left	Left	Right	Right	Left	Left	Right	Right	Left	Right	Left	Left	Right	Right	Left	Left	Right	1	-0.6	Food	Left	Left	Right	Left	Left	Left	Left	Right	Left
751169-751160-79960280	Female	Left	2	2	Me		In Front On Left	Left	8 - 9 years	Late Adulthood	Private Breeder	Pedigree	Terrier	Bedlington Terrier	Female	Neutered	Yes	Right	Left	Left	Left	Left	Right	Right	Left	Left	Right	Right	Left	Right	Left	Left	Right	Right	Left	Left	Right	1	-0.8	Food	Right	Left	Left	Left	Left	Left	Right	Left	Left
751169-751160-78820575	Female	Right	4	2	Partner	Right	On Right	Right	7 - 8 years	Late Adulthood	Private Breeder	Pedigree	Gundog	Labrador	Female	Entire	No	NIL	NIL	NIL	Left	NIL	Right	Right	NIL	NIL	Right	Right	NIL	Right	NIL	NIL	Right	Right	NIL	NIL	Right	0	1	Toy	NIL	NIL	NIL	Right	Right	NIL	Right	NIL	NIL
751169-751160-80301748	Male	Right	2	1	Me		On Right	Right	9 - 10 years	Late Adulthood	Private Breeder	Pedigree	Terrier	Staffordshire Bull	Male	Neutered	Yes	Left	Right	Right	Left	Right	Right	Right	Right	Left	Right	Right	Right	Right	Left	Right	Right	Right	Left	Right	Right	-0.4	0.6	Toy	Right	Right	Right	Right	Right	Left	Right	Right	Left
751169-751160-80471641	Female	Right	2	1	Me		In Front On Right	Right	4 - 5 years	Adulthood	Private Breeder	Mixed Breed		Mixed	Female	Entire	Yes	Left	Left	Right	Left	Right	Right	Right	Left	Right	Right	Right	Left	Right	Left	Right	Right	Right	Right	Right	Right	-0.2	0	Toy	NIL	Left	NIL	NIL	NIL	Right	NIL	Left	NIL
751169-751160-80498641	Female	Right	3	1	Partner	Right	Not Sure	Right	6 - 7 years	Late Adulthood	Family/Friend	Pedigree	Gundog	Labrador	Female	Neutered	Yes	Right	Right	Left	Left	Right	Right	Right	Right	Right	Right	Right	Right	Right	Left	Left	Right	Right	Right	Left	Right	-0.2	-0.2	Toy	Right	Right	Right	Right	Right	Left	Right	Right	Right
751169-751160-79511336	Female	Right	3	1	Me		In Front	Right	7 - 8 years	Late Adulthood	Rescue	Pedigree	Hound	Greyhound	Female	Neutered	Yes	Right	Right	Right	Left	Right	Right	Right	Right	Right	Right	Right	Right	Right	Right	Right	Right	Right	Right	Right	Right	-1	-0.8	Food	Right	Right	Right	Right	Right	Right	Right	Right	Right
751169-751160-79521357	Female	Right	4	1	Me		In Front On Right	Left	2 - 3 years	Adulthood	Private Breeder	Pedigree	Gundog	German Short Haired Pointer	Male	Entire	Yes	Right	Right	Left	Left	Right	Right	Right	Left	Left	Right	Right	Right	Right	Right	Right	Right	Right	Right	Right	Right	-0.4	-0.6	Toy	Right	Right	Right	Right	Left	Right	Right	Right	Right
751169-751160-79660249	Female	Right	4	1	Me		On Left	Right	5 - 6 years	Adulthood	Rescue	Mixed Breed		Mixed	Male	Neutered	Yes	NIL	NIL	Right	Left	Right	Right	Right	Right	Right	Right	Right	Right	Right	Right	Right	Right	Right	Right	Right	Right	-1	-0.78	FoodRelatedToy	Right	Right	Left	Right	Left	Right	Right	Right	Left
751169-751160-80749267	Female	Right	5	2	Me		In Front On Left	Left	4 - 5 years	Adulthood	Private Breeder	Mixed Breed		Mixed	Female	Neutered	Yes	NIL	Right	Right	Left	Right	Right	Right	Right	Right	Right	Right	Right	Right	Right	Right	Right	Right	Right	Right	Right	-1	1	Food	Right	Right	Right	Left	Right	Right	Right	Right	Right
751169-751160-80302945	Female	Right	2	1	Me		In Front On Left	Right	6 months - 1 year	Puppyhood	Private Breeder	Mixed Breed		Mixed	Male	Entire	Yes	Left	Left	NIL	Left	Left	Right	Right	Right	Left	Right	Right	Left	Right	Right	NIL	Right	Right	Left	Left	Right	0.5	1	Toy	Left	Left	NIL	Left	Right	Left	NIL	Left	Right
751169-751160-80184091	Male	Right	2	3	Me		In Front	Both.Either	9 - 10 years	Late Adulthood	Bred Myself	Pedigree	Toy	Italian Greyhound	Female	Neutered	Yes	Left	Left	Left	Left	Left	Right	Right	Left	Left	Right	Right	Left	Right	Left	Left	Right	Right	Left	Left	Right	1	1	FoodRelatedToy	Left	Left	Left	Left	Left	Left	Right	Left	Left
751169-751160-80809325	Female	Right	2	2	Me		On Left	Right	1 - 2 years	Puppyhood	Private Breeder	Pedigree	Gundog	Labrador	Female	Neutered	Yes	Right	Left	Left	Left	Right	Right	Right	Right	Left	Right	Right	Left	Right	Right	Left	Right	Right	Right	Left	Right	0.2	-1	Toy	Left	Left	Right	Right	Right	Left	Left	Right	Right
751169-751160-79651979	Female	Right	1	1	Me		In Front	Right	5 - 6 years	Adulthood	Private Breeder	Pedigree	Terrier	Staffordshire Bull	Female	Neutered	Yes	Left	Left	Left	Left	Left	Right	Right	Left	Left	Right	Right	Left	Right	Left	Left	Right	Right	NIL	Left	Right	1	0.8	FoodRelatedToy	Left	Left	Left	Left	Left	Left	Left	Left	Left
751169-751160-80814636	Male	Left	1	1	Me		On Left	Left	8 - 9 years	Late Adulthood	Private Breeder	Pedigree	Gundog	Labrador	Male	Entire	Yes	Left	Left	Left	Left	Left	Right	Right	Left	Left	Right	Right	Left	Right	Left	Left	Right	Right	Left	Left	Right	1	1	Toy	NIL	Left	Left	NIL	Left	NIL	Left	Left	Left
751169-751160-80852621	Female	Right	1	1	Me		In Front On Right	Both.Either	3 - 4 years	Adulthood	Rescue	Mixed Breed		Mixed	Male	Neutered	Yes	Left	Right	Left	Left	Left	Right	Right	Right	Left	Right	Right	Right	Right	Right	Right	Right	Right	Right	Left	Right	-0.2	0.2	Food	Right	Right	Left	Left	Right	Left	Left	Right	Right
751169-751160-79530860	Female	Right	2	1	Me		In Front On Left	Both.Either	5 - 6 years	Adulthood	Private Breeder	Pedigree	Gundog	Springer Spaniel	Male	Entire	Yes	Left	Left	Left	Left	Left	Right	Right	Left	Left	Right	Right	Left	Right	Right	Left	Right	Right	Right	Left	Right	0.6	0.2	Toy	Left	Right	Right	Left	Left	Left	Right	Left	Left
751169-751160-80934301	Female	Right	3	5	Me		On Left	Left	6 months - 1 year	Puppyhood	Bred Myself	Pedigree	Pastoral	Border Collie	Female	Entire	Yes	Right	Right	Right	Left	Right	Right	Right	Right	Right	Right	Right	Right	Right	Right	Right	Right	Right	Right	Right	Right	-1	-1	Toy	Left	NIL	NIL	Left	Right	Right	Right	Left	Left
751169-751160-80968381	Female	Left	2	1	Me		On Left	Left	6 months - 1 year	Puppyhood	Private Breeder	Pedigree	Utility	French Bulldog	Female	Entire	Yes	Left	Left	Left	Left	Right	Right	Right	Left	Left	Right	Right	Left	Right	Left	Left	Right	Right	Left	Left	Right	0.8	0.6	Toy	NIL	NIL	Left	Left	NIL	Left	Right	Left	Left
751169-751160-80607573	Female	Right	1	1	Me		In Front On Right	Right	5 - 6 years	Adulthood	Private Breeder	Pedigree	Gundog	Nova Scotia	Male	Neutered	Yes	Left	Left	Left	Left	Left	Right	Right	Left	Left	Right	Right	Left	Right	Left	Left	Right	Right	Right	Left	Right	0.8	0.6	Food	Left	Left	Left	Right	Left	Left	Right	Right	Left
751169-751160-81043929	Female	Right	4	2	Partner	Right	On Right	Right	4 - 5 years	Adulthood	Family/Friend	Pedigree	Utility	French Bulldog	Female	Entire	No	NIL	NIL	NIL	Left	NIL	Right	Right	NIL	NIL	Right	Right	NIL	Right	NIL	NIL	Right	Right	NIL	NIL	Right	0	0	Toy	Right	NIL	Right	Right	NIL	Right	NIL	Right	Right
751169-751160-80766453	Female	Right	3	1	Partner	Right	In Front On Right	Right	6 months - 1 year	Puppyhood	Private Breeder	Mixed Breed		Mixed	Male	Entire	Yes	Left	Right	Left	Left	Right	Right	Right	Right	Left	Right	Right	Right	Right	Left	Left	Right	Right	Right	Right	Right	-0.2	1	Toy	Right	Right	Right	NIL	Right	NIL	Right	Right	Right
751169-751160-81089800	Female	Right	4	1	Me		In Front On Right	Right	6 months - 1 year	Puppyhood	Private Breeder	Pedigree	Working	Great Dane	Male	Entire	No	Right	Right	Right	Left	Right	Right	Right	Right	Right	Right	Right	NIL	Right	Right	Left	Right	Right	Right	Right	Right	-0.78	-0.75	Toy	Right	Right	Left	Left	Left	Right	Right	NIL	Right
751169-751160-81202617	Male	Right	2	1	Me		On Right	Right	0 - 6 months	Puppyhood	Private Breeder	Pedigree	Working	Siberian Husky	Female	Entire	Yes	Right	Right	Right	Left	Right	Right	Right	Left	Right	Right	Right	Right	Right	Right	Right	Right	Right	Right	Right	Right	-0.8	-1	Toy	Left	Right	Right	Right	Left	Right	Right	Right	Left
751169-751160-81400999	Female	Right	2	2	Me		On Right	Right	2 - 3 years	Adulthood	Rescue	Mixed Breed		Mixed	Female	Neutered	Yes	Right	Right	Right	Left	Right	Right	Right	Right	Right	Right	Right	Right	Right	Right	Right	Right	Right	Right	Right	Right	-1	-1	Toy	Left	Right	Right	Left	Right	Right	Right	Right	Left
751169-751160-81401146	Female	Left	1	1	Me		On Left	Both.Either	5 - 6 years	Adulthood	Family/Friend	Pedigree	Utility	Lhasa Apso	Male	Neutered	No	Left	Left	Left	Left	Left	Right	Right	Left	Left	Right	Right	Left	Right	Left	Left	Right	Right	Left	Left	Right	1	0.8	Toy	Left	Left	Left	Left	Left	Left	Left	Left	Left
751169-751160-81401214	Male	Left	2	1	Me		On Left	Left	7 - 8 years	Late Adulthood	Private Breeder	Pedigree	Utility	Shih Tzu	Female	Neutered	No	Right	Left	Left	Left	Left	Right	Right	Left	Left	Right	Right	Left	Right	Left	Left	Right	Right	Left	Left	Right	1	0.56	Food	Left	Left	Left	Right	Right	Left	Left	Right	Left
751169-751160-81401547	Female	Right	2	1	Me		On Left	Left	6 - 7 years	Late Adulthood	Rescue	Pedigree	Gundog	Labrador	Female	Neutered	Yes	Left	Right	Right	Left	Left	Right	Right	Left	Left	Right	Right	Left	Right	Left	Left	Right	Right	Left	Left	Right	0.6	-0.6	Toy	Right	Right	Right	Right	Right	Right	Right	Right	Right
751169-751160-81401634	Female	Right	2	1	Me		On Left	Left	7 - 8 years	Late Adulthood	Private Breeder	Mixed Breed		Mixed	Female	Neutered	Yes	Right	Left	Left	Left	Left	Right	Right	Left	Left	Right	Right	Left	Right	Left	Left	Right	Right	Left	Left	Right	1	-1	FoodRelatedToy	Right	Right	Left	Right	Right	Right	Right	Left	Right
[truncated: 2 more columns]
